# Supplementary material for: Phylogenomics and Divergence Dating of Fungus-Farming Ants (Hymenoptera: Formicidae) of the Genera Sericomyrmex and Apterostigma
Source: PLoS One. 2016 Jul 28;11(7):e0151059. doi: 10.1371/journal.pone.0151059 (PMC4965065; doi:10.1371/journal.pone.0151059)
Supplement: S1 Table — Calibration priors used in PhyloBayes divergence dating analysis. Unit: Million of years ago. (XLSX) [file pone.0151059.s002.xlsx]

## Sheet: Sheet1
S1 Table	Calibration priors used in PhyloBase divergence dating analysis. Unit: Million of years ago.
Node	Lower and upper soft bound prior
Pogonomyrmex barbatus, Solenopsis invicta	106 - 85.2
Apterostigma megacephala, Cyphomyrmex costatus	63.5 - 47.6
Cyphomyrmex costatus, Trachymyrmex zeteki	33.8 - 19.6
