# Supplementary material for: Phylogenomics and Divergence Dating of Fungus-Farming Ants (Hymenoptera: Formicidae) of the Genera Sericomyrmex and Apterostigma
Source: PLoS One. 2016 Jul 28;11(7):e0151059. doi: 10.1371/journal.pone.0151059 (PMC4965065; doi:10.1371/journal.pone.0151059)
Supplement: S3 Table — Number of sequences annotated with different Enzyme code per species, the output of BLASTtoGO Annotation analyses. (XLSX) [file pone.0151059.s004.xlsx]

## Sheet: Sheet1
S5 Table	Enzyme Code Distribution (number of seqences anotated with diefferent Enzyme code per species), the output of BLASTtoGO Annotation analyses
Classes	Apterostigma megacephala	Sericomyrmex cf. mayri	Sericomyrmex cf. parvulus	Sericomyrmex cf. luederwaldti
1.- Oxidoreductases	768	617	761	668
2.- Transferases	3161	2135	2921	2423
3.- Hydrolases	2662	1946	2655	2485
4.- Lyases	241	141	201	221
5.- Isomerases	160	209	339	211
6.- Ligases	643	479	872	635
Total	7635	5527	7749	6643
