# Supplementary material for: Phylogenomics and Divergence Dating of Fungus-Farming Ants (Hymenoptera: Formicidae) of the Genera Sericomyrmex and Apterostigma
Source: PLoS One. 2016 Jul 28;11(7):e0151059. doi: 10.1371/journal.pone.0151059 (PMC4965065; doi:10.1371/journal.pone.0151059)
Supplement: S4 Table — Number of chitinase genes copies in transcriptomes, for each gene searched, for each species. (XLSX) [file pone.0151059.s005.xlsx]

## Sheet: Sheet1
S6 Table
Gene Name*	Query Sequence:	Query Sequence:	Query Sequence:	Query Sequence:	Result: # of copies	Result: # of copies	Result: # of copies	Result: # of copies
	Protein (annotation in database)	Organism	GenBank accession no.	GI no.	Apterostigma megacephala	Sericomyrmex cf. mayri	Sericomyrmex cf. parvulus	Sericomyrmex cf. luederwaldti
CG8460	chitinase domain-containing protein 1	Acromyrmex echinatior	XM_011065531.1	GI:746865602	0	3	4	2
Chitinase 2	probable chitinase 2	Acromyrmex echinatior	XM_011063909.1	GI:746862581	18	14	13	18
Chitinase 3	probable chitinase 3	Acromyrmex echinatior	XM_011063337.1	GI:746861509	23	13	15	20
Chitinase 5	similar to chitinase 5	Nasonia vitripennis	XP_001602780.1	GI:156552476	23	13	15	20
Chitinase 6	similar to brain chitinase and chia	Nasonia vitripennis	XP_001601999.1	GI:156550867	25	23	25	23
Chitinase 7	similar to chitinase 7	Nasonia vitripennis	XP_001604515.1	GI:156547935	23	14	15	20
Chitinase 11	acidic mammalian chitinase	Nasonia vitripennis	XP_001604954.1	GI:156545263	19	13	13	19
Idgf4	chitinase-like protein Idgf4	Acromyrmex echinatior	XM_011068662.1	GI:746871472	19	13	13	16
K06A9.1b	similar to K06A9.1b	Apis mellifera	XP_391993.2	GI:66524373	10	16	10	13
CG5613	hypothetical protein	Nasonia vitripennis	XP_001606984.1	GI:156544850	7	2	1	2
* Following Suen et al, 2011, S18
