# Supplementary material for: Phylogenomics and Divergence Dating of Fungus-Farming Ants (Hymenoptera: Formicidae) of the Genera Sericomyrmex and Apterostigma
Source: PLoS One. 2016 Jul 28;11(7):e0151059. doi: 10.1371/journal.pone.0151059 (PMC4965065; doi:10.1371/journal.pone.0151059)
Supplement: S1 Text — The text file with the DNA sequences used in gene searches, with GenBank accession numbers included. (TXT) [file pone.0151059.s006.txt]

S2 Text
genes used for gene searches

#ARGINASE PATHWAY

#arginase
>gi|746834974|ref|XM_011069863.1| PREDICTED: Acromyrmex echinatior arginase, hepatic (LOC105154380), mRNA
TACTAATTTATTGTTTATTGGCTCGAATTTGCACTCAAAATTTTACTATGCTATTAAGCTTCTTTTGCGTTTTAATAATA
TAAATTAGCTTTCCTATAATCCTTTATTCTAAATGTTAAAATTTACATATTCTATATTAGTCATGGAAAATTTTCCATTT
TCATTTAGAAAATCTGGAAAAGTCAGGGAATTTTACAATTTATTTCTTGTGGTATCCCTGTATACATTCTTATACTCATA
TTTATCATTGATGATATTTTTATTCCATCTATGTTGTCAATAAGATTTCTATATCAGACTACAGTTAGAGGTCAAAGAAC
AAATTATTCCTTTATATGTAATCACAAATAACTGTAACAAAGAAGAGATATAAATTTCAAAATGAATATATTGACTAAAG
TTCGTATAATTTCTAATAAATTAAGTATTCACTATTACAGTAGAAAAGTTGGTATAATCGGAGTACCTTTTGATAAAGGC
CAGAAAAAAGAAGGAGTAGCTCGTGGACCCGAGACAATCAGAGCAGCAAATCTGATAGACAAATTGAAAATATATAATTT
GGATGTGCGAGATTATGGCGACGTGCACTACAATATAAATAATATGAATGATATAAAAAATATGTCACATTTGGGCCACG
TGGCTAGTTGTATGAATAACTTATCTGAACAAATTCGACAAGTTTTACGTGATGGTAGGCAAGTATTAACAATCGGTGGT
GATCACAGTTTGAGCATTGGTACAATCGATGGACATGTCAAGGAAAAACAAGATGTGGCAGTAATATGGATAGATGCTCA
TGCAGATTTAAATACTAACAAAACCAGTGAAAGTGGTAATGTGCATGGAATGCCCGTAGCATTATTGACTTCGGAACTAG
CTGATTATTGGCCGTATTTACCAGGCATGGACTGGCAAATGCCAATATTATCTATCAGAAATGTAGCTTATATTGGTTTG
AGATCCATAGATCGTTACGAAAGATTAATAATTGAAAAATTTGGTATTACTGCTTATGGAATGGAAGACATAGAACGTTA
TGGTATTCACAATGTGCTACATATGGCACTTAATAAAATAGATTCTCATAACTCAAGATCTTTACATGTTAGCTTTGATA
TAGATGCATTAGATCCGCTCGAAGCACCTAGTACTGGAGTACCAGTTCGTGGAGGACTGTCTCTTAGAGAAGCAATTCAT
CTTATGGAAGAAATATCTAGAACACATAGATTGAATGCTATCGATTTAGTAGAAGTTAATCCACAAATTGGTAATGAACA
AGATGTAAAAATGACAGTACAAGCAGCCATACATATTATCCAAGCAGCTTTGGGCTATTCAAGACGCGGTTTGAAAGTAC
CTGAAGGTGTTACTGACATGCCTTTACAAACTTTCCATTAATTTTTATTTTATATGAATTATTAAAATATTAAAATTGTA
ATATTTTTTAATTA
#nitric oxide synthase
>gi|746858867|ref|XM_011061907.1| PREDICTED: Acromyrmex echinatior nitric oxide synthase, salivary gland (LOC105149468), mRNA
GCATGCTGGCGCATGTGAGATGACGGCACGTGAGATGCTGCGTTGTGTCATCTCCGCGCTCTGTCCTCTCGTCCTTTCCT
CCTTATCGTCACACTTGTCAGTCTGTCAGGCAGGAACAGTTAAACAGTAAAACGCAAAATGAAAGATCACGACGGAACGT
CCCATCAAAAAAAGCCTACGAAACTCAGAAATCTCGCGGACAAGACAGAAGCTTTTGATTCCTTGCATGTGAGAAATGCC
GAGAAAATACTTTGCACGGGCCAAGTCTGTCTTGGTAGCATAATGCAGCTGCCTACTCATGGTATGGAGCCACGAACGAA
AGAAGAAATTTTGCTTCATGCGACTGACTTTCTGGAGCAATATTTCACTTCGATTAGAAGATTAAATAGCGACGCTCATC
GCGCACGTTTGGAGAGTGTGCAGAGAGAAGTGATTTCCACTGGTACGTATCAGTTAACGGAAACAGAATTGGTTTTTGGA
GCAAAGTTGGCTTGGCGAAATGCTGCGAGATGCATTGGTCGCATTCAGTGGTCAAAGTTACAGGTTTTTGATTGCCGTTA
TGTTACAACTACGAGTGGCATGTTTGAGGCTTTATGTAATCATATCAAGTATAGTACAAATAAAGGAAATATCAGATCCG
CGATAACAATATTTCCACAGCGCACTGATGGGAAACACGATTACAGAGTATGGAATAATCAACTGATCAATTATGCAGGG
TATAAAAATTCAGATGGTACCATTCTTGGCGATCCTGCAAACGTAGAATTCACAGAGGTTTGCATGAAATTAGGATGGAA
AGGCGCACGAACTAGATTTGACATACTGCCATTGGTTTTATCTGCCAATGGACACGATCCAGATTATTTTGACATTCCCA
GCGATTTGGTACTCGAAGTACCTCTTAGTCATCCTATGTATGATTGGTTTGAGAAATTAAGTCTTAAGTGGTTTGCCGTT
CCGGCCGTGTCTGGAATGGTTTTCGATTGTGGAGGTTTAGTATTTACAGCGGCACCTTTCAATGGCTGGGACATGAGCAC
CGAGATTGGTTCCAGAGATTTATGTGATGCTCAAAGATATAACATGCTCGAGACAATAGCGACGAACATGGGTCTAGACA
CAAGGACATCCACATCATTGTGGAAAGATAAAGCAATGATAGAAGCTAACGTCGCAGTACTACATAGCTTTCAAATGAAG
AACGTGACGATCGTAGATCATCATACCGCTTCGGAATCTTTCATGAAACATTATGAAAATGAGATGCGTCTTCGAAACGG
TTGTCCCGCAGATTGGCTATGGATTGTGCCGCCAATATCTGGATCTGCTACGCCGGTATTTCATCAAGAAATGGCGCTTT
ATCATTTGAAACCTTCTTACGATGCCCAAGATCCAGCGTGGAAAACTCACATATGGAAGAAAGGACGCGATAAGAAAGCA
ACATCGAAAAAACCAAGACGAAAGTTTCATTTCAAGCAGATTGCGAGAGCTGTGAAATTTACATCCAAGTTATTCGGACG
AGCATTATCGCGTCGAATAAAAGCGACCGTGCTATTTGCTACGGAAACTGGCACATCTCAAATGTACGCGGAAAAATTGG
GCGAATTATTGGGTCATGCTTTTCATTCTCAAGTACTTTCAATGGAAGAATATGATATCAGTAACATAGAGCACGAAGCC
CTACTGCTGGTGATAACTTCTACTTTTGGAAATGGTGATCCGCCGGAAAACGGAGAAGTTTTTGCGCAAAATTTGTACGC
AATGAAAATGAACGATGCTTATATAAACAGCGAGAATAAAATAAGTTTGGCGACCTCGAAATCATTTATTAAAGCTAACA
GCCAAACAGAAGTAAGTGGGTCGAAAAAATTGGATCGTCTAGATTCCTTGCGTGGTTCTACGACGGAATCGCAAACCGAG
GATACTTTTGGACCTCTCAGCAATGTTCGATTCGCTGTGTTTGCATTAGGATCGTCCGCGTATCCAAACTTTTGTGCATT
TGGTCGCTACGTTGACAACTTGTTAGGTGAGCTGGGCGGAGAGCGATTAGCACGTTTAGCCCAAGGTGACGAGATGTGTG
GACAGGAGCAGACTTTTCGGAAATGGGCAGCTGATATCTTTGCGATTGCATGCGAAACATTCTGCTTGGACGATGATGAT
ACGTTATTGGAAGTAGCTTTGTCTCTGGGTTCTGAAGCGTTGTCTGCAGCCACAGTTCGTTTTGTAGAAGCTGATCCTCA
ACCGATGGCCAAAGCATTAAGCAAATGTCATAACAGAAACGTGACGATGTGCAATTTGCTTCGAAGGACCAACTTGAGCG
GCGATGAGTCCAGCGGAACAACATTGCTTCTGGAACTGGATGACATAGTGGGCATGGATATTTCTTATAAACCCGGGGAT
CACTTAGGTGTGTTTGCGTGCAATCGAACAGATCTCGTGCAGAGAATCTTACAACGTGTGCAATCTACTTTTGAAACTGA
TACATCGATCGAGCTGCAAATGCAGAAGCAAGCACATACTCCTAATGGAATTGTAAAAACATGGATACCTCATGACAGAT
ATTTACCAAATTCCTTCAGGATGTTGTTAACTCGATTTTTGGATATCACAACACCACCTACGCCGAATCTGTTAAGATAT
TTCGCCTCAATAGCTACAAATGCAAAAGAACGGACGCAGCTTGATCTTCTGGCCTCTGATCCGGCAGCTTACGAGGATTG
GAGACATTGGAAATTTCCTAATTTGGCCGAAGTTTTGGATGAATTTCCATCCGTGACTCCATATGCCCCATTGCTGTTGC
TTCATCTAACACCCTTACAACCAAGATTCTACAGCATCTCATCATCTCCTCAAGTGCATCGAGGGCAAATACACTTGACA
GTTGCAGTGGTGCAATATCAAACGCAAAACGGTTCTGGACCAGTACATTTTGGCGTGTGCTCCAATTATCTGCGGCAAAT
ATCTGAAGGAGAATTGCTGTATGTGTTTGTACGAAGCGCGCCAAACTTTTATATGCCAACGGAAACTGAGGCACCAGTGA
TATTGGTGGGACCAGGTACTGGAATCGCTCCTTTCCGAGGATTCTGGCATCATCGATTTGCTCAGATGAAACTTCAGCAA
AATCAAAAATTTGGCAAGATTTGGCTTTTCTTTGGCTGCCGTCAAAGAAATTTGGATCTTTATAGACAAGAGAAGAAAGA
AATGTTGGAGGTTGGTGTTTTAGACAAGGTGTTTTTGGCATTGTCCCGAGAACCTGGTTTTAAGAAGACATATGTGCAAG
ATTTAATCCATTCGGAAGCGTCTCAAATTTACAAGATGTTGGTATATGAGCGCGGCCACTTCTATGTCTGTGGAGATTGC
ACAATGGCAGAAGATGTTTATCAGACTTTAAAACAGATCATACAAACACATAGCCAAATGACGGACAAAGAAGTTGAAGC
ATATATGTTATCACTAAGAGATGAAAATCGCTACCATGAAGACATATTCGGTATAACATTACGCACCGCTGAGGTACACA
ATCGATCACGTGAGACTGCTAGGATCCGGATGGCCGCTGAACCGTGAAAATATTAAACTGATAAAGCATAACCCGAATAA
TTTTCGTTTGAAGGATTGCTACTGCATTAATAATTACTGCATATAACATAGTTCTATATGGAAAATCTGTTTTATTCACA
AGTGGTGCTTGATTAATCTTTTAATTTCTAGAACATTTTATCTGCTATTTCATGTGGATCCGCACATCTCCGGTCTCGAA
ATATCACACT
#argininosuccinate synthase
>gi|751201564|ref|XM_011169665.1| PREDICTED: Solenopsis invicta argininosuccinate synthase (LOC105201597), transcript variant X1, mRNA
AATCTCAGACTTTAGTACTGTTAACAGCTGTTTTCTTCTTTCCATTAATTTAACGTTTTTTAATTTCCAATCGAAAAAGC
AAGGTTTTAAAAAATGTCAGATTCAAAAAGAAAAGTAATTTTAGCGTATAGTGGTGGTTTAGATACATCTTGTATATTGT
TGTGGTTAAAAGAAAAAGGATATCAAGTTATCGCTTATGTGGCGAACATCGGGCAAAAGGAGGATTTTGATGCAATTAGA
GATAAGGCACTTAAAGTTGGTGCCGTTAAGGTCGTGATAGACGACGTCAGAGAAGTGTTCGTAACTTCCTATGTATGGCC
TGCTGTGGCTTGCGGCCTGTTGTATGAAGGAAGATATCTTCTGGGTACTGCCATAGCACGACCATGTATCAGCCAAGGTT
TAATAAAAGTCGCAAAAGCTGAAGGTGCTAGTGTCATTGCACATGGGGCAACTGGAAAGGGGAATGATCAAGTTCGCTTT
GAATTAAACTGCTACAGCCTGTACCCTGAAATCACGATTTTAGCTCCGTGGAGGGAAGTCGAATTTTATACCAAGTTTCA
AGGAAGATCGGGCTTGTTGGAATACGCTCGACAAAATGGAATCCCAATCTCGGCAACGCCAAAAGAACCGTGGAGCACTG
ACGCTAATCTCGTACATATTAGTTATGAATCGGGGATACTGGAGAATCCTGCCATTCCAGCGCCGAAAGGACTCTACAAT
ATGACCACTGATCCGACCGATTCCGCTTTGGAAGCGGAAGAAATCGAAATTAACTTTAAGAAGGGATATCCGATTAATGT
GAAGAATCTGAAAAATGGAAAAATATTCAACGCCCCTCTCGCAATAATCGAGTACCTCAACGAGGTCGGGGGTGCGCATG
GTATTGGGCGGATAGACATTGTTGAAAATCGATACATTGGGCTAAAATCTCGAGGCATTTACGAGTCGCCGGGCGTTAAC
ATTTTGGAGGTTGCGCATCGAGATCTTGAAGTATTTACTTTGGATCGTGAAGTTTTGAGAGTTAAAACGTATTTGACGGA
TAAGATGTCGGATTACGTTTATAATGGTTTTTGGTTTTCGCCGGAATGCGACTTTGTGCGGGAATGTATCCAGCATTCAC
AAAGGCATGTAAACGGCACAGTGAGGGTGCATTTGTATAAAGGAAAGGCTATGGCGATCGCCAGATCGAGCGAGATCTCG
TTGTACAATCAGACTCTCGTCTCCATGGATGTGCAAGGTGATTTCGAACCAACGGACGCCACTGGATTTATTCGCATGCA
GGCTCTGAGACTGAAAGAGTTTCATCGTTTCAATAAACAACACAATGTCTGAATCAAGACTTTATTGCAAATTTCATAAA
TTTCAATAAAGAACGCACTGTAGTTGACTCGACGCTACTTTATTCGCCTTAAATATCTATGCGTGTTAATTCTCCTCCAA
ACATAACTCGATATTTCGAAATGACTGAACGGTTTCTGAAAGGTTTGCAAGATATCGCAGCAAGAAGAGTAATCGTGTGA
TAAAACGTAATTAACTCTAGACAAAATCCGTCTCTAGAAGTCCGATTGCTTTGCGAATCACGTGCATGCGTCGTGGAAGG
GAGGTGAGGTTTCGCAATAAAACACTATTACTACATCTTTTTTGCTTTCAGTTTAGTTATTAATTAAATCTTAAAATTAC
CTTAGCATACTCATGAAGATTATAATATAATGTACCGTACCTTTTAAGAGATATATTAATAGTATACACACAGTGCGTGA
TCTCTCTTCTTATTCCTGCATCTGCACTATTTCAGTATAGCAACTTAAAGAAATAAACTACCGTCTCAAATA
>gi|769866504|ref|XM_011646936.1| PREDICTED: Pogonomyrmex barbatus argininosuccinate synthase (LOC105432228), mRNA
ATAAAATATAATAAATACATTAGAAAAGAATATCTCTTTGATTTAGATGGATATCTTAATTAAAAATATTTTGATAACTT
GACCAATTAGAGCGCGGTTCCGGGGTTATCAAATTTAAGGTCAACAAAACTAAAGTCCGTTTAAAGTCGACGTGGCAGAC
TCTGGTACTGAATATCATTGCCAGCTGTTCTATTCTCTTAATTCATTCCTTAATTTTTGCTTGAAGCAGTGAAAGTAAAG
GATGTCAGATACTAAACAAAAAGTAATTCTAGCGTATAGCGGTGGTTTAGATACTTCTTGCATATTATTTTGGTTGAAAG
AAAGAGGATATCAAGTTATCGCTTATGTGGCGAACATTGGGCAAAAGGAGGATTTTAATGCAATTAAAGCTAAAGCGCTT
AAAATCGGAGCCGTCAAGGTCGTGATAGATGATGTCAAAGAAGTTTTCGTAACTTCCTACGTATGGCCCGCTGTGGCTTG
TGGCTTGTTATATGAGGGAAGATATCTTCTGGGTACTTCTATAGCACGGCCGTGCATCAGCCAGGGCTTAATAAAAACCG
CAAAGGCTGAAGGTGCCGGTGTTATCGCGCATGGAGCAACTGGAAAAGGAAATGATCAAGTTCGCTTTGAGTTGAGCTGT
TACAATCTATGCCCTGAAATCACGATTTTAGCTCCATGGAGGGAAGTTGAATTTTACACGAGATTCCAAGGAAGATCGGA
TTTGTTGGAATATGCACAACAAAATGGTATCCCAATCTCAGCAACGCCGAAAGAGCCATGGAGCACTGATGCTAATCTCG
TGCATATCAGTTACGAATCCGGGATATTAGAAAATCCTGCCGTTCCAGCACCGAAAGAACTGTACAAAATGACCACGGAT
CCGACAGATTCCGTCTTGGAAGCGGAAGAAATCGAAATTAGTTTTAAGGAAGGACGCCCGATTACCGTGAAGAGGCTAAA
AGATGGGAAAATATTCAACGTTCCTCTTGCGATGATTGAATATCTCAATGAGATCGGAGGTGCGCACGGTATCGGGCGGA
TAGACATCGTAGAAAATCGATTTATTGGACTAAAATCTCGAGGAATTTACGAGTCGCCGGGCGTCAACATTTTGGAGATT
GCGCATCGAGACTTGGAAGTATTCACGCTGGATCGCGAAGTGCTGCGAGTCAAGTCATACCTGACGGATAAGATGTCGGA
TTACGTTTATAACGGTTTCTGGTTTTCGCCTGAATGCGACTTCGTACGAGAATGCATCCTGCATTCGCAGAGATACGTGA
ACGGTACAGTAAGGTTGCAACTGTACAAGGGAAAGGCTATGGCGATCGCCAGATCGAGCGAGATCTCGTTGTACAACCAG
ACTCTCGTCTCGATGGACGTTCAGGGTGATTTCGAGCCTGCGGACGCTACTGGATTCATCCGCATGCAGGCTATGAGATT
AAAGGAGTTTCATCGTTTCAATAAACAACACGGTGTCTGAATTTATCAAGACTTTATTACGAGTTTCGTAAGTTTCAATA
AAGAACGCACCGTAGCTCTG

#argininosuccinate lyase
>gi|769846550|ref|XM_011636282.1| PREDICTED: Pogonomyrmex barbatus argininosuccinate lyase (LOC105425487), mRNA
ATGGGACTTTTATGTTTATCTCGTTACGCCTGGTATATAAAACAAGATTTGGAAAGACTGTTAGAGGTACGTAAACATGT
AAACATTTTACCGCTTGGTAGTGGTGCAATAGCTGGAAATCCTTTTCCGATTGATCGTCAGTTCTTGGCTATGGATCTTG
GATTCAATGATATAACACAAAATAGTATGTATGCTGTTGGGGATCGAGACTTTGTTGCTGAATTCTTATTTTGGTCATCA
TTATCATCAGTGCATTTGAGCCGTTTTTGTGAGGATTTGATTATCTACAATACCCAAGAGTTTAATTTCGTCAAATTTGC
CGATAAATATTCTACTGGTAGCAGTCTGATGCCTCAGAAGCGTAATCCAGATTGTATGGAATTAATACGTGGAAAAACTG
GCACCATATTAGGAAAGTGTATCGGCTTCATGATAACGTTGAAAGGAATTCCATCAACGTATAATAAGGATCTTCAAGAA
GATAAAGAAGTACTGTTTCATACATATGATATGTTATACCAAATATATCATATTATCAAGAAATCATTAAAAACTTTGAA
AATAAATAAAGAAACTTGCAAAAATGCTTTAACATCTGACATGCTCGCAACTGACATGGCATATTATCTTGTTAGCAAAG
GTATTCCTTTCCGAGAAAGTCATCATCTTGTTGGAAAGGTTGTTGCTCTTGCTGAATCAAAAGGAATATCCTTATTAGAA
TTAACAATACAGGAATTAAAAACAATAAGTGAAGCATTTGAAGATAATGTATCATGCATTTGGGATTTCATCTGCAGCGT
GGATCAGTATCAAACTACTGGTGGAACTGGTTTAATGGCGGTACGACAGCAGATTAATAATTTGAAATCTTGGCTACACG
ATTTTCCTTTTAAAAAATAATTA
>gi|780715274|ref|XM_011707240.1| PREDICTED: Wasmannia auropunctata argininosuccinate lyase (LOC105460741), mRNA
ATGCTAATAAGAATTACCTATAATTATTTTCAGGGAAGTATAGCTTATGCACGTGCTCTCTGCAAGATAAATCTTCTCTC
GCAGGAAGAGATGCAACTCATAAATGTAAATTTTAAACAGATAGAAGATGAATGGGACAATGGCAAATTTGTTATAAATC
ATAAAGATGAGGATATACATAGTGCCAACGAACGAAGACTTTCGGAATTAATCGGTGATGTAGCGAAGAAACTACATATT
GGTAGAAGTCGCAATGATCAAACTGTAACCGATACCAAATTATGGCTTAGAAAATCCATCGACAAACTTTTGTTAAAAAT
TAAGAAGTTCATTGAGGTTCTTATAATTCAAGCAGAACAAGATATAGACATACTTATGCCTGGATATACACATATGCAAC
GAGCACAGCCTATTAGATGGAGCCAGTGGTTACTTAGCTACGCTTGGTCCATAAAACAAGATTTGGAAAGATTATTGGAA
GTGCGCAAACGCGTGAACGTCTTACCGCTTGGTAGTGGTGCAATAGCGGGAAATCCTTTTCCAATCGATCGTCAGTTTTT
GGCTATGGAGCTTGGATTTGATGAAATTACCCAAAATAGTATGCACGCTGTTGGAGATCGAGATTTTGTCGCTGAATTTC
TGTTTTGGTCATCATTATCAACGGTACATTTAAGTCGTTTCTGCGAGGATTTGATTATGTACAGCACTCAGGAATTTAAT
TTTGTCAAATTTGCTGATAAATATTCTACTGGTAGCAGTTTGATGCCTCAGAAGCGTAATCCAGATTGCATGGAATTAAT
TCGCGGAAAAACTGGTACCATACTAGGAAAGTGTATCGGCTTCATGATAACGTTAAAAGGAATTCCATCCACGTATAACA
AGGATCTTCAAGAAGATAAAGAAATGGTATTTCAGACTTATGATACACTATATCAAATGTTCCACATTGCCGAAAAAGCA
CTCGCCACTTTGAAAATAAATAAAGAAAATTGTAAGAATGCTTTGACATCTGACATGCTTGCAACCGATATGGCGTATTA
TCTTGTTACCAAAGGTGTTCCTTTTCGACAAAGTCATCATTTGGTTGGGAAGGCTGTTTCTTTGGCTGAATCAAAGGGAA
TATCTTTGCCAGAATTAAGTGTTTTACAATTAAAAACAATAAGCGAAGCATTTGAAGATGATGTATCATGCATTTGGGAT
TTCAACTTCAGTGTAGATCAATACCAAACTACTGGTGGTACTAGTTCAAAAGCAGTGCAACAGCAGATTAACAGTTTGCG
ATCATGGATACAAGATTTTCCGTTTAAAAAGTAATTGTACCTAAAATAATTCTCTTTTAAATTAATCATAAATAGCTCAA
TAATGTCTTTGCGAGCCGATACGGATGTTGGTGTGTAATAATTTTTACTGTTACAATATCAAGCCGTATACAAACTGTAT
GCCGCATATGTTGTCGATCTTGAAACAGAGTTCTTACATGAGACCAGAATTCATTGTAACGAATTAAATTCAAGCAATTT
AATATTTTTGATATTAATAAGCATTTGTAAGAATTCCCTTCCCGCAAATCTATAAAGAATTTATTGTGAAAAATA

#HEXAMERINS
#hex70a
>gi|160425208|ref|NM_001110764.1| Apis mellifera hexamerin 70a (Hex70a), mRNA
GCCCTTGCATCTCCACTCTCAGATTCTGCCGGTTTTCATCTTCTCGAAAATATGTTTATACCGTCACATC
AAGTATGGCTGGTTGGCTTATTGGCCTTCAGTTTGGTCGGTGCAGAATATTACGACACGAAAACAGCGGA
CAAGGACTTCCTGTTGAAACAGAAGAAGGTGTACAATCTGCTTTATCGCGTCGCTCAACCAGCTTTGGCG
AACATTACATGGTATAACGAGGGTCAAGCATGGAACATAGAAGCCAACATCGATTCCTACACCAATGCGG
CAGCGGTGAAGGAATTCCTCTCGATATACAAACATGGGATGCTTCCACGTGGAGAATTATTTTCTCTCTA
TTATCCGCAACTCCTTAGGGAAATGTCAGCCTTGTTCAAATTGTTCTACCATGCGAAAGATTTCGATATT
TTCTTCAAGACAGCTCTCTGGGCGAAGAACAACATAAACGAGGCGCAATACATATACAGTTTGTACACAG
CCGTGATTACAAGGCCGGATACCAAATTCATTCAATTGCCACCGCTCTACGAGATGTGCCCCTATTTCTT
CTTCAATTCAGAAGTATTGCAGAAAGCCAATCACGCTCTGATTTTTGGGAAATTAGACACCAAAACAAGT
GGAAAGTACAAAGAGTACATAATTCCGGCAAATTATTCGGGCTGGTATCTGAATCACGATTACAACTTGG
AAAATAAACTAATTTACTTCATCGAAGATATCGGATTAAACACTTACTATTTCTTCTTGCGTCAAGCATT
CCCGTTCTGGTTACCATCGAAGGAATACGACTTGCCGGATTATCGTGGCGAAGAATATTTATATAGCCAT
AAACTATTGTTGAACAGATATTACTTGGAAAGGCTTTCCAATGATTTACCTCATCTCGAGGAGTTCGACT
GGCAGAAACCATTCTATCCTGGTTATTATCCTACCATGACTTATTCCAATGGGCTACCATTCCCCCAAAG
GCCGATCTGGAGCAACTTTCCCATCTACAAATACAAATACATCAGGGAAATTATGAACAAGGAATCGAGA
ATATCGGCAGCAATCGATTCTGGTTATATTCTGAACAACGATGGAAAATGGCACAATATTTATAGCGAGA
AAGGTTTGAACATTCTTGGAAATATAATCGAAGGTAATGCAGATTCGTACAACACTGAATTCTATGGCAG
CATCGATACCCTCGCGAGGAAAATCCTTGGTTACAATTTAGAAGCAGCAAGCAAGTATCAAATTGTTCCA
AGCGCCTTGGAAATTTTCTCCACATCTATGAAAGATCCCGCATTCTATCGAATCTATAAAAGAATAATTG
ATTATTATCACAGTTACAAAATGCATCAGAAACCGTACAATAAAGATGAAATTATTTATCCGAATTTGAA
GATCGAATCTTTTACCGTGGATAAACTGATTACGTACTTTGAACAATTTGATACAACGATCAACAATGGA
TTGTTACTTGAAGAGCAAAGAAACGATGATAAACCGTTTTTAATTAAAATTAGACAGTATCGTTTAAATC
ACAAACCGTTTAACTTCCATATTACTATCAACGCTGATAAACCAATGAAAGCAGCCATTAGAATTTTTAT
CGGACCGAAATACGATTCGCATCACAAACTGATCGAAATTCCAGAAGATCTGAAATACTTTTACGAAATT
GACAATTGGATGCTAGATTTGAATTCAGGTTTGAACAAAATTACACGTAACAGTTTAGATTGTTTCTTCA
CGATGAATGATCTAGAACCGAGCGAGATATTCTATGAAAAGATCGAAACGTCTCTCAACAGTGACAAACC
ATTTACTTACAATGAAAGAATTTTTGGATTCCCAGGAAGATTGTTATTACCTAGGGGTAAAAAGGAAGGA
ATGCCATTCCAGTTGTTCTTATATGTTAGTCCAGTCTCTTCGGAATACAATCAGTACAATTCGAGAATAT
GGGGTGGTTACAAATTTGACAAAAGATCGTTTGGTTTTCCGTTAGATAAACCTCTCTATGATTTCAATTA
TGAAGGACCTAATATGTTGTTCAAAGATATTCTTATTTATCACAAGGATGAATTTGATATGAATATCACT
TATTAATTATTTTCTCTTTCCATTTGTATCTTTCACGTTTATTTTTATAATATTATAATTTTGTAATAAA
TGTTTTCTTTTATCCCCCCAATATGTTTTATTTTGTCCATCTTTTTACATGTGGATGTATATATTTTTAA
AATTGTAATATATTGTAATTTTAAAATTACAATATATATAATAAATAAAGAAATAATTAATAAATAAATA
AGTAGATTTTTAATAAGTAGAATTAAATAAATAAATAAATGAATAGTTATTATAAAGTAATGTATAATGT
GTAAAAAATGTTAAATTAATATATATTAAATATTAATTTAGAATGTTAAAATAAGTAATTGATACTATTC
TCCGTAATAATAGAATTTATTCAAATATTTGATTTAAATTCATAATTTGTCAGAAAAATTTCAGATAGAA
GATATATTTGATTTTGAAAAACATTGAATGTGTGCTTAATTAACGTACCTTGTTTGTGAACATGCGTCAA
AAGCAAAAAGGGCGAA
#hex70b
>gi|58585147|ref|NM_001011600.1| Apis mellifera hexamerin 70b (HEX70b), mRNA
ATGATCGTGATCATGAAGGCCGGTTTCCTATTTCTCGCGAGTCTCTGCTTGCTTGTCCAGGCGGTGCCCA
ACAAGGTCGCCGACAAGACGTATGTCACCAGGCAGAAGAACATCTACGAACTCTTCTGGCACGTGGACCA
ACCGACCGTTTACCATCCGGAACTCTACCAGAAGGCGCGCACTTTCAATCTCGTTGAAAATCTCGACAAC
TACAATGACAAAGAAGCGGTGAACGAGTTCATGCAACTCTTGAAACATGGAATGCTTCCACGTGGCCAAG
TGTTCACGATGATGAACAAGGAAATGCGCCACCAAGCCGTGGTGCTTTTCCGTCTTCTGTACAGCGCCAA
AACGTTCGACGTGTTCTACAACACAGCTGTCTGGGCCAGATTCAACGTAAACGAACAAATGTACTTGTAC
GCGTTAAGCGTAGCCGTGATCCACCGTCCTGACACCAAACTGATGAAATTGCCGCCAATGTACGAGGTGA
TGCCACATTTATATTTCAATGATGAGGTCATGCAGAAAGCTTACAACATTGCCATGGGTGACACAGCTGA
CATGAAAAAGACTTACAACAACATCGATTATTACTTACTTGCGGCGAACTATACTGGATGGTATTTAACC
AAACACAACGTGCCCGAGCAGAGATTAAACTACTTCACCGAAGATGTTGGCCTCAACCATTTCTACTTCA
TGTTGAATCACAATTATCCACCTTTCATGCTTTCAAACTCGCTCAACTTTCCACAAATTCGGGGTGAATT
CTATTTCTTCCTCCATAAGCAAGTATTGAACAGATATTACCTTGAGAGACTTAGCAACGACATGGGTGAG
GTTAGTTATGTGAGCCTAGATCATCCTATACCGACTGGATATTATCCCACCATGAGATTCCGCAATGGAC
TTGCCTTCCCTCAGAGAGAAACTGGTGCTACGGTTCCACTTCATATGCAGAAATATGTTCAAATGATCCA
CGATCTTCACACCAGGATCTCAACCGCCATCGATCTTGGCTACGTTGTAGACTCGTACGGCAATCACGTT
AAGTTGTACACGAAGCAAGGATTGAACGTTCTTGGTAACATCGTTCAAGGTAACGGAGACAGCGTTAACG
TACAATTATACGGACAATTGGATCTGCTCGTGAGAAAAGTCTTAGGTTTCGGTTACGAATCCAACGTCAA
GTATCAAGTCGTGCCATCCGCTCTTCAAATGTGGTCTACCAGCTTGAGGGATCCTGTATTCTTCAGCATC
TACAAGACCATCCTTGATTATTATCACAAATACAAGGAAAATCTTCCGAAATACACCACGGAAGAATTAA
ACTTCCCAGGTGTAAGCATCGAATCCGTGACCGTGGACAAGCTCATCACTTATTTTGATCATTTCGAGTC
CATGTTGAACAATGGAGTGTCGATTCAAAGTCACGCAAAAGCCAAGAACACCATGATCAAAGCTCGACAA
TACAGGTTGAACCACAAACCTTTTACCTATCACATCGTCGTGAACAGCGACAAAAACGTCAAAGGTATGG
TCCGTATCTTCCTTGGACCGAAATACGACGAGTTCGGTCATGAAGTTGACCTCGTGCACAATTACATGAA
CTTCATGCAGATGGACGAGTTCGTGGTTAACCTGAAAAGCGGAAGCAACACGATCGAGAGGAACAGCCAC
GAATCCGTCTTCGTCGTCCCCGACGAGGTTCCCAGCGACGTGCTGTACAACAGGCTGGTGGTCAGCGAGG
ACGGTAGCGAGACGTTCAAGTATTCATCCCAGCCTTACGGCTTCCCCGAGAGGCTTCTTCTGCCCAAGGG
CAAGAAAGAAGGTATGCCGTACAATGTGCTCGTGGTCGTCTCGCCATTCGACGACTCGAACGTCGTCCAA
ATAGACTCCCCTGTGTGGGGGCGCCACATTTACGACGGACGTGCTATGGGCTTCCCTCTGGACAAGCCTG
TCGATCCTTTGCTCTTAGTACTGTCCAACATCCACGTGAAGGAGGTCCTCGTTCATCATAGGGAGATGGA
GGAGTTGAACGTTGCTCTGTAA
#hex70c
>gi|148532695|gb|EF589162.1| Apis mellifera hexamerin 70c (hex70c) mRNA, complete cds
CGTCGAAACGACGGGTGTCGGACGGTGAAAAGATATTTTTTCCCTTCCCCCTCCATCCATCGCAAGGATG
TTGTCGAAGGTAGTTTTGTTGGTGGCGCTCGCTGCTATTTGCGGCGCACAGGGCGCCTCCTACGCAGGAA
GGCACACCGCCGATATGGATTTCCTTCACAAGCAAAAGAAGATATTCGACCTGTTGCTTTACGTAAGGCA
GGCAGACTTGAGCGATGCAGAGTGGTACGATGTAGGCAGGAACTACGACATGGAAAGCAATATGGACATG
TATAAGGACAAGAATGTCGTACAAAAGTTCCTGTGGTGGTACAAACAGGGAATGTTCCTATCGCGTAATG
CCATTTTCACTCCGCTTAACTCTGAGCAGAAATACGAGGTGAGAATGTTGTTCGAATTGTTATACAATGC
GAAAGATTTCCAAACGTTTTACAAAACTGCCGCTTGGGCTCGACTTCGGATGAACAGCGGCATGTTCACC
ACAGCGTTTTCTATCGCTGTCCTCTACAGACCTGACACTAAATACATGAAATTTCCCGCCATCTACGAGA
TCTATCCCAATTATTTCTTCGACTCAAGTGTTATAGAAGAGGCACAAAACTTGAAAATGTCTCGAGGCTC
TAGCGTTGTGACTGGAATGAACAACATCGAAACATACATAGTGAACACGAACTATTCCAGTAAAAATATG
AGGGAATACAACGATCCGGAATACAAGCTTGATTACTTCATGGAAGATGTCGAATTGAATGCATATTATT
ATTACATGCGTGAAATGTTGCCTTATTGGATGTCCAGCAGCCAATACCATATGCCCAAAGAAATACGTGG
ACAGCTTTACTATTTCCTTCACAAGCAATTGATGACTAGATATTTCCTCGAACGAATGTCAAACGATCTT
GGTAAAACGGCGGAATTCGATTGGAACAAGCCCATCAATTCTGGATTTTACTCCACCATAATGTACTCCA
ATGGTGTAACTTTCCCACAGAGAAATAGATTTTCCTCTTTGCCCTATTATAAATATAAATATCTTAACGT
AATCAACGCGTTGGAGATGCGTTTAATGGACGCTATCGATTCCGGATATTTGATAGACGAATATGGAAAG
AAGATAGACATTTACACACCAGAAGGTCTAAATATGCTTGGTAATGTAATAGAAGGAAGCAGTGACTCTA
TTAACACGAAATTCTACGGTATGTACGATATTCTTGCTCGCGATATCCTGGGCTACAACTTCGACTTCCA
GAATAAGAACAACTTAATCCCGAGCGCTCTTCAAAGTTATTCCACCAGCATGAGAGATCCAGCTTTCTAT
ATGCTCTACCAAAACATCTTGAGTTATTTCTTAAGATACAAAAAACTGCAGCCTCAGTACAGTCAAAGCG
AACTACAGATGCCAGGAGTTAAATTCGAATCTGTGAATATCGACAAACTGTACACGTACTTCGACAAATG
TGACACTCTGATCAACAATGCCGTGGCAGTGGAAAATTTCAAAGGTGGAATGTATTTACGTTTGAAGGCG
CGTCGTGCTTGTATGAACTACGAGCGATTCACTTACAAAATAAACATCAACAGCGATAAGGAAACGAAAG
GAATGATGAGAATCTTCCTTGGGCCAGCCTTTGACGAGATCAAACACGATATGGTCTATCTACAGAAATA
TTTCTATCTGTTCATGGAAATGGACCGATTTGCCGTAACACTCCGTCCCGGAAGTAACAGCATCGAACGC
CAGAGCTCGGAATCACCGTTCACGACGTCAACTATAATGCCCAGCGACATATTCTACGACAAACTGAACA
AAGCGATCGGCGGAAGCGAACCATTCACTTACTCTGAAAAAATGTTGGGCTTCCCCGAACGTCTCATCTT
GCCCCGTGGTAAACCGGAAGGTATGAGGTACAAGATGTTCTTCTTCCTGAGCTCGATGGACGAAAGCAAC
ACGAAATCGTACGAAATACCTTTATACGGAAAAATGACGCTGGATGACAAGGTGTTCGGATTTCCATTGG
ACAGACCCATGTGGGCATGGAACTTCACCATTCCTAACATGTACTTCAAGGATGTGTTCATTTACAATCG
TCCAAACGAGGAGAGTATGAATTACTGAACGAAAACTGCGTTTTCGTTCAAAACGGTGCACTTTTTTTAA
ACGACCGCTTTACAATATTCTAAGGGCGA
#hex110
>gi|155369749|ref|NM_001101023.1| Apis mellifera hexamerin 110 (Hex110), mRNA
ATGAGGTATTTCATTATCCTGCTGGCTCTGGTAGCCTTAGGGGTCTGTGCCCCCAACGTCAAACAACGTG
CTGCTGACCAGGATCTCCTTAACAAACAACAAGATGTCATTCAACTTCTACAAAAAATTTCCCAACCAAT
CCCAAATCAGGAACTTCAAAATCTTGGTGCTAGTTATGACATTGAGAGTAATTCTCATCAGTATAAGAAC
CCAATCATTGTCATGTACTATGCAGGTGCTGTAAAAGCAGGTTTAGTTCAACCTCAAGGTACAACTTTTA
GCAATTCAATCAGCCAACTTCGCAAAGAAGTTTCCCTCCTCTATAGGATTCTTTTGGGTGCTAAGGATTA
CCAGACTTTCCTCAAAACTGCTGCATGGGCCCGTGTCCATGTTAATGAAGGACAATTTCTTAAGGCATTT
GTTGCTGCTGTATTAACTCGTCAAGATACTCAAAGTGTTATTTTCCCACCAGTTTATGAAATTTTACCTC
AACATCACTTGGATTCACGAGTTATTCAAGAAGCTCAAAATATTGCTATTCAAAACACTCAAGGAAAGAA
CAATCAGCAAAACATTCTTATTCCTGTTAACTATTCTGCACTTTTATCTCATGATGAACAACAGCTATCT
TATTTCACTCAAGATATTGGTCTTGCTGCATACTATGCCCAAGTTAATCTTGCTGGATATATTCAAGAAC
AGAATCAACAACAACAGCAACAACCTTTAACTCAGCAACAATATCAACAACAGATTGTAGGAAAATATTT
GCAACAACAAGCAGGACAACAGGATCAACAAGCAAATATTGGTCGCGGAGCTCAATATCTGTACCTTCAT
CAACAACTTTTGGCACGTTATGAACTTAATCGTCTTTCTAACGGACTTGGTCCTATTAAGGATATTGACT
ACGAAAATGTACAAAGTCTCTATCAACCACATCTTCGCGGTCTCAATGGACTTGAATTCGCAGGCCGTCC
TCAGAATCTTCAACTTCAATCTCAAAGGAACCAGCTTATCCAATATGTTGCCACTTTAGAGAAAAGACTG
AGAGATGCTATTGATTCTGGAAATGTGATTACCCCACAAGGCGTCTTTCTTTCTCTGTATCAACCACAAG
GTATGAACATTCTTGGTGATCTGATTGAAGGAACTGGTAGAAGTGTTAATCCAAGGTATTATGGAAGTCT
GCAAGCTGCTGCTCGCAAACTTCTTGGAAATGCTCCTGAAGTTGAAAACATTTGGGACTACACACCATCA
TCACTTGAACTTGGAGAAGTTGCCGTCCACGACCCAGTTTTCTATCAATTGTACAAGAAAGTTATGAACC
TTTATCAACAGTATCAACAATCTTTACCTGTCTATCAATACAATGATCTTATTCTTCCTGGAGTGACCAT
TCAGAACGTTGATGTCAGTCAACTTGTAACTCTTTTCACCGATTTCTACGTCGATCTCGATGCCGTTACT
GGTCACCAATCCCAACAGCAACAAGAAGAACAAACTCAATCTCGTGTTAGAGCTCATCTCAAGAGATTGG
ATCATCAACCTTATCAATATAAAATTGCAGTTCACAGCGAACAGAACGTGCCAGGCGCAGTTGTCCGTGT
CTTCCTTGGACCCAAACACGACCATCAAGGCCGACCAATTAGTATTTCTAAGAATCAACATCTCTTTGTT
GAACTTGATCAATTTATCCAGAACCTCCATGCTGGTGAAAATACCATTATTAGAAATTCTCAACAAGCTC
CTGGACAGAGCCCGGATTGGCCGTCTACTTCTCAAATTCAACGAGGAGTCAATGCTGCTATCCGATCCCA
GGAACCATTCTACATCACTGAGCCACATCAAATCTTCAGTTTCCCTGCTAGATTGTCTCTTCCCAAAGGT
CAGCCACAAGGTTTCCCTCTTCAATTCTTAGTTGTGATCTCTTCGTCAAATCCACTTAACGTCCCATACG
GGCCAGTGATCCCTGAACAAAGTTTGACTTATCAAGATCAACAGTACCAGGTCGTAAGCGTTGAGCAATA
TCAACAACTGAAAGAGCAAGGTCAAATTTCTCAAGTGGGCGGAGGAATTCAGCAAAATGTAGAGGTTCTC
CCTGAGAATTTGGTCAATGCTCAGCAACAAGTTCAAGCTGTTAGAAACTATTACGCCAATCTTTACACTA
AATACCACGGACAATACCCGAACACCCAGATCCAGAATCCTGTAGGCCAGGGACAAGACATGACATACTC
CGTTCAAGGTGTTGGAGTAGTCAATGCAGGCGGTTGGTTAGGACAGCAAGGTAATAGTTGGAGCCAGCAA
CAAGTGCAACAAGCCCAACAAGTCCAACAACAAATGCAAGCAGCAATGGCAGCTGTACAACAGAGTCAAC
AGAGGCATCAGCATGCTGCTCAAATGATCTATGGACACCAACAATCTCATCATGGATTGCACATTAACTC
CTCCCCATCCTCTGTACAATCTGGACAACAACAACAATCCGTACTGCAAGGATTAGGTGTTCAAGGTGTG
CAACAAGGTGTCCAAGGTGTCCAAACAGCTCAGGGCGTCCAAGGTGTCCAAGGTGTCCAGGGTGTCCAAG
GCGTCCAAGGCGTCCAAGGCGTCCAAGGCGTCCCAGGCCTTCTGCAAGGAGTGCAACAAGTATTTGGACA
AGGTGTCCAAGGAATGAACGTCCCCTATGGCATGCAAAGAGGCCAAAGTGGTGGTCAAACGTGGTCAAAC
TCCCAAGTCCAAGGCGTAGCAGTCCCGGGAAGTGGCATCGTCGCTAGTGGACAGCAACACGCTGGTGGGT
GGCAAAGTATCTACGCTCAACCTCAAACGGTTCAGGACCAGATTGTCAGCGAATACTACCAGAACAAGCC
GATCTCGGAGGTGATTGGCGGTGCCATTTCCCTTGACGGCAAACCTCTCGGTTTCCCCCTGGACAGACCG
TTGTCCCTCGGTGCACTCAGCGTTCCTAACATTTTCGTCAAGGATGTGCTCGTCTTCCACCAAGGTCAAC
CCACCAATGACATCACTCAGTAA

#Cytochrome P450
>gi|332017420|gb|EGI58147.1| Cytochrome P450 4C1 [Acromyrmex echinatior]
MIVIVLILFVIILLSYYYYVHYGRNGRLINLIPGPPGYPIIGNTLLLQGSRENLWKRLITITDKYYPICKIWTFFIPIVS
IRDPDDMEVILNNMKHINKSIIYDVLRPWFNTGLLTSGGTKWQTRRKILTPAFHFNILQHFIESLIEEGENMTKSLKNTG
GTVVKDLIPFISEHTLNAICETAMGTSLRDQSAYQQRYRKAVHQIGEIIIYRLMRQWLRYNWIFSLMPKGKKQAETLRIL
HGFTERIIEKRKLCQEYTDDQYLKDFDSNTMTETSDVETIKIRKKRLALLDILIAASRKGLLTDSDIREEVDTFMFEGHD
TVAKGICFALLLLAEHKDIQNRVRDEIRTTIEKTGEKFTINVLQNLSYLDRCIKEALRLYPSVYFISRITSEDVKFKSYI
IPAKTIVHLNIYGLHRDPNFWPNPEIFDPDRFLSENIRNRHPYSYLPFSAGPRNCIGQRFALLEMKAMIASLIHNFYLEP
IDYLKDLQMEVDLVLHPAHPLQDLWKFQRRLCKNYYPIYKLWCGPIAFVSIHHPDDLEKVLGSAKEHLSKGYLYDALIPW
LGTGLLTSEVKKRRLAMLDLLIAAVRNDEMDDVDIREEVDTFVFEGHDTVAVGLTYAILLLAEHEDVQKRARNEISAIME
ANGGKLTMSALNNMPYLERCLKESLRLYPSVPFISRVLSKDLQTQTYLVPSGTIVHLNIYDIHRDPNFWPNPDVFDPDRF
LLEKIQKRHPYSYLPFSAGPRNCIGQRFAMMELKAIIATLIYNFYLEPIDYLKDLQFKTDLTSRVTQPIRTRFVPINRTS
KVI

#Desaturase
>desatFexs1_cDNA Desaturase
ATGGCGCCGAATATAACCAGCACACCGACGGGAGTGCTCTTCGAGGGCGAGACTGTGGCC
GAGCCGCAACTGGAGGAACCTAAAGAAACACCAAAATATGTCAGACGCATCGTGTGGAGA
AACGTGGCGATTTTCGCGTTCTTACATCTTGGAGCTCTTTACGGAGTTTATCTATCTTTT
ACGTCTGCCAAATTGGCGACTGTCATTTTCGCAATCTTTTTATATCAATGTTCGGGCTTT
GGAATCACAGCCGGAGCTCACAGATTATGGGCACATAGATCCTACAAAGCCAAGTGGCCT
CTTCAGTTGCTGCTCATGATTTTAAATACTATAGCATTCCAGGATGCTGCGATCGACTGG
GCCAGAGATCACAGGGTTCACCACAAGTACAGCGAGACCGATGCCGATCCACATAACGCT
AAGAGAGGTTTCTTCTTCTCGCATGTAGGATGGCTACTTTGTAAGAAGCATCCGGAAGTC
AAGGAAAAGGGCAAGGGAATCGACTTGAGTGACCTCGAAAGCGACCCTATATTGGCATTT
CAAAAAAGATATTATATCATGCTGATGCCATTGCTATGCTTCATTTTACCCACTATCATT
CCGGTTGTGTGTTGGAACGAAACGTGGACGAATGCTTACTTCATTCCTACCGTTTTTCGT
TATATCTTCACATTGAATATGACGTGGCTAGTAAACTCTGCGGCGCATCTCTTCGGCAAC
AAACCTTATGATAAATTCATCAATCCGTCAGAAAATAAAAGCGTCGCTTTCTTCGCTCTT
GGAGAGGGTTGGCATAATTACCATCACGTGTTTCCCTGGGATTACAAGACAGCCGAGTTC
GGCAAGTACAGTCTCAACTTTACCACGGCCTTCATCGACTTCTTCGCGAAAATCGGTTGG
GCTTACGATTTGAAGAGTGTGTCTGAGGATATGGTGAAGAAACGGGTAGAGAGAACGGGC
GATGGCAGCCACGAATTATGGGGTTGGGGTGACAAAGATCAGACGCAAGAAGAGAAGGAC
GAGGCGATAGTTACGCATCATCACATGAAGGAGCAA


#Ryamide
>gi|671162315:3647346-3647765 Drosophila melanogaster chromosome 2R Ryamide 
TCTTCGTCCCCTTGTTATTATTGTCTGAATTTTTAAGTATATATAATAATAATGAATGAATGTGTAAACA
AATTATTACATTTAAAGTTTTTGTTCTATTTCATTCTAGGAATTCAAAAACGCCCAGTTTTTTTTGTTGC
TAGTCGCTATGGACGAAGTACTACATATGATGAAAGTTTAAAATCCAGACGCATTTTCATCGTACCTCGA
AACGAGCATTTCTTTCTTGGCTCTCGGTACGGTAAACGAAGCGGCAAATATTTATGTCTTTCGAGGGAAA
TAAATAAGCTGATAGTCAGAAAAAGATTACGAAACAATGATAAAGAACGAACTCCAACTTTAAGCTTTAT
AACCAAACACTTTCTGATGCGAAATACTTAACTAGTATATTAAAAGAAATTTCAATGTAGAGACCGCCAG

#CHITINASES
#chitinase-like protein Idgf4
>gi|746871472|ref|XM_011068662.1| PREDICTED: Acromyrmex echinatior chitinase-like protein Idgf4 (LOC105153674), transcript variant X1, mRNA
TGACGTAATGTCTCCTAGGCCCCACTACGCTAACCGAAGATCGGATCGAGGTTTCAAAGTCCCTGACGAAGAGCAAGCGA
GCGCCAGTATGCTCCTTTCGTCACTGAAGACAGCGAAGATGAAGACGTTACTCTCGGCCGTTTTCGTGGTGTTGTGCATC
AAGGCAGTGTTCAGTGCAGATCCTCATGAACACAGCAAAGTAGTCTGCTTTTGGAATAGTACAGCTTACGAGAGGCAAGG
TCCAGCGAAGTTCCAACTTGAGGACGTTAAATCCGCCTTATCTCTTTGTACTCATCTTGTTTACGGATATGCTCATATCA
ATTCCAACTTCGAGATTGTTCCCGGTTCGCCGAGTTTAGATACTGGATCGGGCTATTCCTATTACAGACTCGCCACGCAA
TTGAAGCGATCGTTTCCCGATCTGAAGATTTATCTGAGCGTTGGGGGAAATTCAGATCCTTACGACGAAGAACACAAATA
CCTCGTATTGACCGAGACTTCGGAAGGCAGAACAAAGTTTATCAACTCTGTAAATCGGCTGCTGAACGACTACGACTTCG
ACGGAATTGACTTGGCATGGCAGTTCCCACCAGTCAGACCCAAGAAACAGCGCAGCGCTCTCGGGTCCTTCTGGCACGGT
CTCAAGAGCAAACTCGGCTACGGCAAATTCAAGGACGAGAAGGAGCAGGAGCATCGCGATGGTTTCACAATCTTGGTCCG
TGACCTCAAAGCGCAACTCAGACCGAGATTCAAAGCTCTGACTCTCACGGTGTTACCTCACGTTAACTCTACCGTTTACT
ACGACGCTAGATTATTGGCGCCCAACATCGAAGCCGTACATCTTTTCGCTTTCGATCAAAAAACACCAGAACGCAGTCCA
AAGGAAGCTGACTTTACGGCACCAATCTATGCCAGTTACGGTCGTGTAGCGGAAGACAATATCGATGTTGCGGCAAGTTA
CGGAGACGAGGGAGACAATATTGACGCTGCAGCAAGGTACTGGTTGGAGCATGGGACTCCCGGTAGCAAGATCGTCGTCG
GTATTCCTACGTACGCTCGCACGTGGAAGTTGACAGAAGACAGCCAGATTTCCGGCGTACCGCCCATCGTGTCCGACGGT
CCAGGTGCCCCTGGGCCCAACACCAACGAACCGGGTGTGCTGTCCTATGCCGAGATGTGCTCCAAGCTGACCGAGCACGC
GGCGGGACGTTTGAGACGAGTCGGCGACCCATCCAAGAAGTACGGCAGCTACGCTTATCAATCTTACAATGGTGAAACTG
GAACCGAGGGACTCTGGGCAGGCTACGAGGATCCAGATACCGCCGGTAACAAGGCTGCATTCGTGAAGTCCAAAGGTCTT
GGCGGTGTGGCGATCGTGGATCTGTCCCTGGACGATTTCCGGGGTGTTTGCACCGGCGACAAGTATCCTATCATTAGGGG
AGCTAAATATAAGCTGTAAAGAGCGAAGATTCGATCTGGAGTAATCGGAATCGAAATTCGAATCTATATCAATATTCGAC
TGAAGGAAGGAAATATCGGAACAAATATTTCTGATGCTGGCCACGATTTGCGTACGATGGTCGTATTTATATGTATTGTC
CGACGAGCGCGAACTATCAAGACTTTTAACGAGAGAATTTTTAACGAGAGAATTTTAATGAGGATCGTGATAGCACTTCG
AATGTATTGTACGTGAGGATAATAAAAAAATATCGTTGCTTTATTA
#probable chitinase 3
>gi|746861509|ref|XM_011063337.1| PREDICTED: Acromyrmex echinatior probable chitinase 3 (LOC105150325), mRNA
AGAGAGAGAGAGAGAGAGAGAGAATGACAGCAGGCTTGTTCGCCACACCAGTCAGTGTTTCCCGAACTACTGTCAGTGAC
AGTTCCCCGATCATGCGGCGGCGGATCCTCGATCATTGATCCGTATCAATAATCGAGATCCTTTTTTTCTCTTTTTCTGA
TCTGCCGGCAATTCTCGCGTTGTTGAGTTTTCTTTCCGTTTGTATTGTTTTTCCATTAATAAATTGCCCGAAAGATCTTT
TCTCGCACGGTGCTACGAGTCACGGACCGATATTATTGTTGTTGTTTTGAATAATTGGAACAATTATGGTGTCGGCCAGC
AAAACTACTTGGAGGCTGCTGTTCGTCCTCGCAGTACTGCTTCTAGGCCTCCTTCAGCACGCCGAAGGCGCGAGAAAGAG
ATTCCGCAGGCCGACGACTTCCGCCCCGTCAATCTCAAACGATCAGGAGGTCTCAGCCAGTGTCAACAGGTTCAAGGTCA
CGCGAAATCGTGTCAGCAATAAGAACACAAAGAACACGGACAACGAGCTTCAGCCTGGCAGGACGAACGACTACAAACTC
GTATGCTATTATACGAATTGGTCCCAGTATCGGACGAAGATCGGCAAGTTCCTGCCAGAGGACATTCAACCTGATCTTTG
CAGCCACGTTATCTTCGCCTTCGGATGGCTGAAGAAGAACAAATTAACCAGTTTCGAATCGAATGATGAAACAAAGGACG
GCAAGATCGGTTTGTACGAGAGGGTGGTAAATCTTAAGAAAGCCAATCCATCCTTGAAAGTCCTGCTTGCGATTGGCGGT
TGGTCCTTCGGTACGCAGAAGTTTAAAGATGTGTCTTCGACGAGATACGCCCGGCAGACCTTCATTTACAGCGCTATACC
ATATCTGCGGGATAGGGACTTTGATGGCCTTGACATCGACTGGGAATATCCGAAGGGTGGAGACGATAAGAAGAATTATG
TCCTCTTGCTGAAGGAGCTGCGAGAGGCTTTCGAGGCAGAGGCGCAAGAAAGGAAGAAACCGCGTCTCTTGCTAACCGCC
GCAGTACCAGTTGGACCTGACAATGTTAAAAGTGGATATGACGTACCGGCAGTCGCCAGTTATTTGGACTTTATCAATCT
CATGGCCTACGATTTCCATGGAAAATGGGAGAGAGAAACTGGTCACAATGCCCCGTTATATTCCTCGTCATTGGATTCGG
AATGGCAGAAGCAATTGAGCGTTGACAATGCGGCTACTATGTGGGTCAAGCTGGGTGCACCTAAAGAAAAATTAATCATA
GGCATGCCTACGTACGGCCGATCCTTTACCCTTTCAAATTCTGCCAACTTCCGTGTACACGCTCCAGCTAGTGGTGGCGG
AAAGGCGGGCGAATACACCAAGGAGTCTGGTTTCCTCGCATATTACGAGATCTGCGAGATGCTGCATAACGGTGCTGCCT
ATGTTTGGGATGACGAGATGAAGATACCCTATTTGGTGTACAACGATCAATGGGTTGGTTTCGATGATGAAAGATCCATC
AGGAATAAAATGCACTGGTTAAAGAGCAAAGGTTACGGAGGAGCGATGGTATGGACGGTAGACATGGATGATTTCAACGG
CACTGTTTGCGGTGGAAATGTTCGATATCCTTTGATCGGTGCGATGAGGGAGGAACTTAGGGGTATTTCGCGAGGTTCCA
ATGCCAAGGATGTTGACTGGACGGCGGTTGCCACCACCATTACAGAAACGATCGTAAAAAAACCGGAGCCTTACAAGATT
TCCGTTTCGGAGGTGCTCAACAAATCAAAGAAGCTTCAGAAGACCACACTTGTGATTAACACTCCAATCCATGAGAGAGA
GGCACAAACTATTTGTTACCTGACAAATTGGTCGCACAAAAGGCCAGGAATGGGACGATTCAGTCCGGAAGACATCGATC
CAATTCTCTGCACTCACGTGGTATACGCATTTGCTACTTTGAAGGATCATCTACTTACTGAAGGAAGTGATAAAGACACC
GAAATGTACAAAAGATTGATCGCGCTTCGCGACAAGAATCCGGACATTAAAATTCTTCTTGCGATCGGAGGTTGGGCATT
CGGCTCGACGCCTTTCAAGGAACTTACCAGTAACACATTCCGAATGAACCAATTTGTTTATGAAGCTATCGATTTCTTGC
GAGAATATAAATTCGACGGATTAGATGTTGACTGGGAATACCCGAGAGGAGCCGATGATCGAACGGCCTATGTTAATCTC
TTGAAGGAACTTAGAATGGCTTTCGAGGGCGAAGCAAAGAGCTCCGGCCAACCGAAGTTAATCTTGTCAGCTGCAGTGCC
TGCCAGTTTTGAAGCTATTGCCGCAGGGTACGATGTCCCTGAAATATCTAAGTATCTGGACTTCATTAATGTAATGGCAT
ACGACTTCCATGGCCAATGGGAGAGACAAGTCGGTCACAACAGTCCATTGTATCCCTTAGAAAGTGCTACTAGCTATCAG
AAAAAACTGACAGTAGATTACAGCGCACGGGAATGGGTGAAGCAAGGAGCGCCTAAGGAAAAGCTCATGATCGGAATGCC
AACGTACGGTAGATCCTTCACGCTGGTCGACAAGGATAAATTCGACATTGGTGCACCAGCATCTGGTGGTGGAGTGGCGG
GAAACTTCACCAACGAATCCGGATTTCTGTCTTACTACGAGGTTTGCAGCTTTTTAAATGAAGACAATACAACTCTAGTA
TGGGATAGTGAGCAGCAAGTACCATTTGCGTATAGAGATGATCAATGGGTCGGATTCGACGATGAAAGAAGTCTTATTAA
TAAGATGACTTGGCTCAAAGAAGAAGGCTTTGGAGGCGTGATGATTTGGTCAGTTGACATGGATGACTTTAGAGGATCTT
GCGGAGCAGGAAAGTATCCGCTGATTAAAGCAATGAAGAAGGAGTTGCAAGACTATAAGGTCAAGCTGGAATACGATGGT
CCTTACGAAAGTACCTCAAGAAATGGAAAATACACTACTAAGGATCCAAATGAAGTGCTGTGTGACGAAGAAGACAATCA
TATATCTTATCATGCGGACAAGAATGACTGCACGATGTATTATATGTGCGAGGGCGAGCGCAAGCATCACATGCCCTGTC
CTGTGAATTTGGTCTTTAATCCCAACGAGAATGTTTGTGACTGGCCGGAGAATGTCGAGGGTTGCTTACAGCACACACAA
GCGCCGCCCGTGTAAAAGTAAACACACACACACACATACACACACACACACAGCAATGACAAAATAATTATTTGCGATAC
GTGA
#chitinase 2
>gi|746862581|ref|XM_011063909.1| PREDICTED: Acromyrmex echinatior probable chitinase 2 (LOC105150672), transcript variant X2, mRNA
TCTCTCCTTCCTTCTCCTTCTCCTTCTTCTGCTTTTTCTCCGCCTTCTTCTTTTTCCTTTTTTAGACAATGTACTGACTG
TACGTTGTTCTATTTATAAAGCACATGCTCACGCATAAAGTAATGCGCAGATAATATTATGTTATTTATATCAGAAAATC
GAATGAGAATCCGCACGAAGGACAAAGCAAATTTCCGGCAATAATACAACAGGTTCTAAGTGTATCCTTCTTGCGGTCGT
TCTCTTCGTCTCTCGAGAATGAACAGTTACGAGTGAAAGTGATCTGGGCCTGGTTGATGCGCGCATATCTGGGGTCCAAC
AGTCTACAGACTGCAGTCAAACGAATCGATTATTATCCAACGCATTAAATATAACGCATCGAAGAAGTTTAGCGCGCTAC
GATGTCCTTCAGTGACGTGGCACTTCTACTTACAATTTTATTTTTTACGATACAGACGTACGACGTTCACGGACTCATAA
GACCGAAACATGATAAGATCGTTGTTTGCTACGTTGCATCTTGGGCTGCCTATAGGCAAGGAAATGGAGCATTCTCCTTA
GAAAATCTCCGTTCGGAACATTGTACCCACTTAATTTATGCATTTGCTGGTTTAAATGCTACGGACTGGACGATAAGAAG
TCTCGATCCTTGGGCAGATATGGAAAAAGATGGAAGAGGTAACTACAGAAAAATGACAACGCTTCGTAATCAAGGTTTAA
AAGTATCGCTCGGTATTGGCGGATGGAACGAAGGCAGCACAAATTATTCACTAATGGCTTCTTCACCGGATCGTAGGAGG
ATTTTCATCGCTAGTACTGTTGAGTTTCTCAAAATGTATGGATTTGACGGATTGGATCTTGATTGGGAATTTCCTGGAAG
TCGAGGAGGTGCTCCACATGATAAACAGAATTTTGTTAGCCTCGTGCAGGAATTGAAGGATGCTTTTAGAGAACATCGCT
TTTTGTTAACCGCAGCCATAAGTGCCATCAGTTCTACTATCGATATAGCATACGATATTCCCAAAATTTCTAAATATCTT
GATTACATTCATGTGATGGCCTATGATTATCACGGAGCATGGAACAAACAGGTTCTTCCAAATTCACCACTGAGAAGCAA
AGATCGATTAGATGTGGAACATACTATTACGTATTTGTTACAACAAGGAGCCCCACCCGAGAAATTAGTTTTAGGGCTAG
CGATGTATGGGAGAACTTTTGTTCTTACAACTGTACCAGAAACGTCTAAAATAAATCCGATTGGCCTACCTAGTCTGGAC
ACCGGATTCAAAGGACCTTATACGTCTGAAGAAGGTTTTATGGGATTCAATGAGATTTGCGAGACATTGATATTGCATCC
ACAAAATTGGACAACTGGATGGGATGATGAAAGCAACACTGCTTATGCGATTAATAAAGATCGTGTTGTAGTTTACGATA
ATCGCAAAGCCATGATAGCCAAGGTATTTTTCCTACAGTTTTAAAAAATAATCTCTTAATGAAAATCGATTTTTTTCTT

#CG8460, chitinase domain-containing protein 1
>gi|746865602|ref|XM_011065531.1| PREDICTED: Acromyrmex echinatior chitinase domain-containing protein 1 (LOC105151690), mRNA
AGCCTATTGTTTCTGTCGTTTCTCTCTGCCTAAAGGATGTTCAAATATAATTTTATATATTTAATATGTAATTACTAGAT
ATAATTATGAATGCAATTACTCTGATCGCTATATTATATATTGCTGAATTATGTTGCGGTACTTTATTACCACCAACAGG
AAAAAATAAGAAAGAGAAAGGAAAGCTTCACGATAAATCGTATAAAGGCCCGGTGGACCAAAATGTTTTCCAAAGAAACT
TGGTAGTGGAAAATCCCAAACAACAGGATATTCTTCATGAATCTGGTCGATATTTTCAAAATACTAAGCATAGAAGATTT
AAGGGAGATGTTTTAGCATATTGTACACCCTGGAACAAAAATGGTTTTGAGATTTCAAAGACATTTCATGGCAAGTTTAC
AATAGTATCTCCTGTATGGTTGGCTTTTTCTTTTGGTAACATTTCAACCTATCAGTTATCCACCCATTCTGTCCAGACTA
AATGGATAAAGGAAATGAGAGCCAATAACAATATTAATCATATCGTAAAGCTTATACCTAGGGTGTTATTTGAACACTGG
TCAATTGACGACATTATTAGGATATACATTAATACAGAGAGTCAAACTCAATTAATAATATCTCTCTTAGATGCTGCCAA
GACTTTTCACTTCGACGGATATGTCTTAGAAATATGGAATCAGTTTATATTTGCAGGTGCAAATCTATCAATTGTTACAT
CTGTAGTCAAATTCATTGCACAAAAATTAAAGAAACATAATTTAGATATTATATTAGCAATACCACCATCCAGAAGTGCA
CAAGTTGAATTGTTTTCAAAGCAAGAGTTTGATGAATTAGCATTATATGTAAACGCCTTTTCGCTTATGACCTATGATTA
TTCGAGTATTCAAAGGCCAGGTCCAAATAGTCCTCTCGATTGGATCAGACAATGTGTTGAATTTTTAGCTCCAAAGAAAA
ATAACCATAGACGATCTCAAATTTTATTAGGTATTAATTTCTATGGTTACAATTATACACCAGAGGGTGGCAAGGCAATT
CTCGCCTCTGAATATTTGAATATATTAAAGTCATTTAAAGGAAAAATTCGATGGGATAACAGCAGCAAAGAGCATTTCTT
TGAACCGAAATTAGCTACAGGTAATAGCTATGTTTTCTACCCTACGTTATATTCAATTAAGGCTCGAGTAGAACTTGCTA
ATGAATTGGGTACAGGAATTTCGATTTGGGAATTAGGCCAAGGATTGAATTATTTTTATGACTTACTATAAATTGTTACA
TAATTTTCTATTTTATGTAATAAAAATTTTGTAATACTTACATATAAGATGCATGTATAAGAGATAACAAAAAAATATAT
TTCACAAGCATATATAA

#K06A9.1b
>gi|66524373|ref|XP_391993.2| PREDICTED: similar to K06A9.1b [Apis mellifera]
MVLFTPLNPVDLRVRKHVQRESDSLDYAQCPKQKISPGREVVCYTSVSEVELLTESICRCTTLVQKGLNV
QNLSVSEFEDFRKSVKEIVPTLQFVISVDDPAQTLRTSGIVRQEITARLIGVLKEVDGVELNMTAGTKER
LVHFVKGLKDEFLRKSYDKRIFLVLPTKSEDLAKQYDLKELSKYVDLFTVPTHYLVEDDESYRTFHPSRL
MGLFDMFNADSLIDLISGLGAPKRKILMSVPSSAYKFTLKDRDDNAPSAPTEEMQPIVIDQKQLCDLMNK
GEWTVERDEDLTAPYSFKDKMWIAFEDRISASIKGKYVLVRDLPGLGIYDIENDFKTECGSPITHDIHHS
FMDFKRKSRAAVLNALEDDLHQRELEYSTKVKSSEFRVVRVVDTEGHIRVVRENTQTEFTCSRQGYFVHP
KSCNRFYRCVKFNQEVEDYSVFEFDCPTGLSFDENTEVCVWPGSMPEGSPCPGSSEIAPVTRVRFHCSSQ
TGYFADPQNPRWFFACIDLGGPEIMAYEFRCPYGLIFDEQKLICEWPWLVVTYTASGYVGSDFDRYTTGS
TPGTGGYYTGALPQGYTGTLGGGGGGYASTTIGTASGSPGGVGSTFGQGIGGYTGTPITKGYGSYGDQGL
GGFSGSAEVGGQGTLFNQGTNDYSVTAGIGYTGSTRGPGVTYTGQETGGYSGTGRGYPGSAGISHGTTYT
GQETDSYSGTPGTGYSGSAGKDHGTSYIDQGSIGYSGTTGSGYTGTGIDHGYSGTGTINYGEKTTKTGSP
YDQSGAGPDHYGPSGVYTESHTGQVPIGHARPGQVSTGYTGTEQVPIGHARPGQVSTGYTGTEQVPIGHA
RPGQVSTGYTGTEQVPIGHAKPGQVSTGYTGTEQVPIGSGQVSTGRARPGQVSTGYTGTGQVPTGYTGTG
QVPTGYTGTGRVPTGYTGTGQVSTGYIGTGQVPIGHARPGQVSTGYTGTEQVPIGHARPGQVSTGYTGTE
QVPIGSGQVSTGRTRPGQVSTGYTGTGQVPTGYTGTGQVPTGYTGTGRVPTGYTGTDQVSTGYTRPGQVS
TGYTSPGQVSTGYTRPGEVSTGYTRPGQVSTGYTRPGQISTGYTRPGQVSTEYTRPGQVSTGYTRPGQVS
TGYTRPGQVSTGYSETGGLGHTETNGIYSGATGTSYTGPSKTGTNLEYSGQDFISHGTGSQPIDKGYPGT
IGGHGGYTSGTNVQFTDGYSGGTPTIVTEDYSGSGIKDSLSGVKSPGATYESTKSGPSAGTGYIYTGQTG
TKFPGSKTGGQSEQSSQTPIYTFSGTTGAGPTKISQTPIFVDKPNVPTCITIQCSPPLPSSQTYTTDDYI
SNHGITSETNVYQVTGEYGGLNGTLGGHVPSTPYYGDVTSNDIYKIKPTVGTGGISIPGHDVQGSIITGP
STPGTLNTYGGSSGTVFTGPSDQGSILTGVNYPGYTKTGPSTPGYVVSDGIKTAYGSGTSSPGTVIYGKS
SDVVITGAPKTGTIIKGQTSPGLILKGQTGPGISIGGSIDQGTIGSTGHHVFTDSDTTPSGIVTPGYSYG
TKIASVSPSHGTGYKTNEYYDNEDNTVRFNSGGVTIKYREKDFPDYRPSGESIPPDTLPGSRDRPSYPSG
FTKTGPTGFTTAALGAGDSYVSTGKSVPTPSNLEHIGAKAFEGNVAGYPKSSTESSVSAGYPGTTSTYNQ
DIDQSKPNLGLSKSPGYSYPTPGVSFDSGVTKNLPISSTKGSFVPATTPTPFLNMESYSKPSELASPTVG
TYQRPSGFTHGPTSIGTSVGHTTGPFDNYKTTAFEPVKIPAGKSTIHPLADTGHKTIASSTSLPMTIIQD
KHQPKFDFGIKTTQQGDYITSTPQTKVFKIIGSEIASTTPSSSSPYFTTTKNMFETVTPSGISESLKPKS
QYLPSGTISPAIDTTYQYKKPIPGVTYQQSTPATSQGYTVGSVTGSDGSPTNVGISKEEVGKLVTNYRGN
AKYVPSQYDIYTPGSISGTDYSNIHQQSPTSGPGYVAPTSGPGYVAPTSGPGYVAPTSGPGYVAPTSGPG
YVAPTSGPGYVAPTSGPGYVAPTSGPGYVAPTSGPGYVASTSGPGYVAPTSGPGYVAPTSGPGYVASTSG
PGYVAPTSGPGYVASTSGPGYVASTSGPGYVAPTSGPGYVASTSGPGYVASTSSAIQPTQLPFSATTYSG
DYSKPSSIITYQSTAKSTAVGKGKVIVKWSDLHPLLLGKLGAECTCRGDPFANLRGPGSKLIDSSKGRVD
LSNYDESDIYVDLEKENGSYEDRDYESSKGPIKIWNNQIQSHSQETPSSGYLPSVTPSINFGSSPSTSRF
TANYRSGKSLNNVGSSTNVISVTRDLDTPANNSDGDSESEEIIDGATNCARPGLFRHPNFCNKFYACHWD
EFNKKFTLHMFNCPVHLTFDNGAGACNWPSMGPACQDDNLLV
#Chitinase 11
>gi|156545263|ref|XP_001604954.1| PREDICTED: acidic mammalian chitinase [Nasonia vitripennis]
MVHKVLVPEADYTLLAGKQKFSCYNVVVVIVIFLLGFTSLGLLAYNFFKTAIAEEKLVHNVKVPSWMHWF
WHHNATNSTAFGSTIKPIDEHFVVCYYTKRRDNSSSQLTPNNVDPHLCTHIIVGFASVVNCTLDLGEDLS
IYREMVELKKFEPNLKIMVSVGGADNESGYPEMVLNHANRKTFIRSVLNATKTLNLDGLDLDWEFPAWAH
KADRQKIHFVQLAYELRKEFDRSGQKLTLSAAVAAPQAIIDQSYIVPEFSEHVDFINLMSYDYHFYIWYY
PVTDLNSPLYPRSLETGYLTSLNVNFSANYWVLKGMPREKIVIGIPLYGHSYKLYNPSNHKLQAPARGYG
DTGHMGFVTYPEVCKFLKNGAVRVFVNDSHVPYTYKNNEWISYDDVTSVTYKATWIKSNGFKGAMVFSLN
TDDWNSTCTPNHRFPLTSIVKKIFNSKPKLV
#Chitinase 6
>gi|156550867|ref|XP_001601999.1| PREDICTED: similar to brain chitinase and chia [Nasonia vitripennis]
MVVTKKNSCRICLKVFCCADCRDKHENSKHPKPKCSLCVRQALPFGVASEEDSLKKSELLCHLVFNHLPL
RCKLCGDRFRKNQDFLEAEPCRWWNERRRKDSKTGVKNDEGVAAARDAERKLPLTPQIQPSSEANKSLRS
IDTSSIIRLKQENFDSPPELARHTSTPVHHPAVALPGQKLQSGVGGVIPQFSLKTPCSFDRRYSSSATSS
SSTFESRYYTGLSQLLSAGKNSNELDRVNQSEVEPTWNSPTYSILKKLEPLNVMKPEGLDSTEKRVRFSR
PVSGPDLHGGGSTGRPAPTLPTTKSSSRPGKVLSSSAHRVVCYYTNWSVYRPGTAKFSPQNINPYLCTHL
IYAFGGFTKDNTLKPFDKYQDIDKGGYAKFTGLKTYNKDLKTLLAIGGWNEASSRFSPMVADPHKRRKFV
KNVVKFLRQNHFDGLDLDWEYPAFRDGGKPKDRENYASFVQELREEFEKEASKTGRPRLLLTMAVPAGIE
YIDKGYDIPKLDEYLDFINLLSYDYHSAYEPAVNHHAPLRPIEEDNEYNYDNELTIDYTINHLIKSGATP
GKIVVGIPTYGRSYTLFNEDATDLGSPADGPGAEGDATREKGYLAYYEICKSVQKDDWIVEKPNPKAMGP
YAYKENQWVGYDDEDIVREKAKYVNQKKLGGIMFWSIDNDDFRGECHGRPYPLIEAAKEALLEENENRIT
ESSKSDSNTRKSNRNSNRKNTISRSVTTKRPSSKTRTPNKPSRPQVTNKNRFRARQNTNDRVNRKKQVSE
STTTQRSRNNKITTPEPPTTPDPGSDFKCEDEGFFPHPRDCKKYFWCLDSGPSGLGIVANQFTCPSGLVF
NKLADSCDYPRNVVCPKPKSKDAPSTTTQRTTTERDERLTTTTARPLLYKTISRSRPTTTSTTTTTTTTT
TSAPFSTAATPRLSDDISEEEQDPRVIKELIDLIKKAGGIEQLEKQLAFQEKGESAQGTGHVTPATISKS
LYDRVLNRQSGKNNLFKIPTSRLSTTRKTEEVKDTNEDEEQDEKIENDRSRSKVKFVNGPGRSQFEGLDE
VPEVKSLRRSNKPKYVTIERHSSSTTSTKIDDELIEGESDDDEEEDNEEIASSEEKLISNVPEETSLPTQ
RSTPGYVNIRRTRPTTTTEISRNDNDIKAEDTIDDQPTPNLRQHTFRSTEQTQKATQEYTTPKSRYISIN
RFRSTTVTPEKEVKQSTIESSTVKPVTTSEILEKELVKDEKTITVAGESGRISISPFTTETPSTARLFSD
LLSTVAPTTPYIDEDFDSTHHTTKRVLEANATPNPNIIEDSVTESLLTIAPTESSTKETIAAVSQPRPFG
FPRRTRPTSAAPTITDTTRSSLAGTEPTSRTKVSTSSRNLARSTTKAPRTRTRSRTRNHEKSISTVDDEH
LSHQDEALQNNSELQENQKDTEPEDTTEISQTETTPFIIEVTEPITSETFTSTYPVEEETFSLLESSLQT
TVPSFLWNSYRTNMDNLNDEDIQTTIFDTTTESFNAKLSTIPSSSTATLSSTDQITNKILLRKRLSTTPT
SVDRQPHDDVNSRRRKVVRRLRPLQDPNLNTTRSETTRGRSRYANKRLSSEPSYQNSNNENDNQKSTTLS
LNQSVKPKSRYIRRKIVKSPGTPTTSSTPTTVINKRKHIFERYRPTSGPLGKLDTLNDENDYNSADYNHD
SVPKDTSKDSKSSQINSHLDVPDIPQENIDISQTPEYRKSRTRFRIKNNEPKEFENFTPKNKVTSRYLSR
TTSTTESSIQETLVPTKKFDYFADAIKRANQLQRTTPKFNNDNGVLVSTSKPLVTRLVTSIVESATTERQ
KISIKKKYSSLTSFTYIPKTTTVSPYSYLQRNKEKRKNQLLNEISPGFSTEQSVEWSTLPIESEFSDKKF
TTESSDESSSTIEIESVFSNLIGH
#Chitinase 7
>gi|156547935|ref|XP_001604515.1| PREDICTED: similar to chitinase 7 [Nasonia vitripennis]
MSNRAFRFFLAAADDVSNNHSSLCEGRVVNLCISSGDQSVEEPPFLFCIIIIIIIIIIIIIIIITAERSA
RKRFRRPTTSRPSLSNDQEVSASVNRLKLTRNRISNKSTKNELQSSKGATEDYKIVCYYTNWSQYRTKIG
KFMPEDIQPDLCTHIIFAFGWLKKNKLTSFESNDETKDGKVGLYERIIGLKKANPSLKILLAIGGWSFGT
QKFKEVSSTRYARQTFIYSAIPYLRERGFDGLDMDWEYPKGGDDKKNFVLLLKELREAFEAEAQERKKPR
LLLTAAVPVGPDNVKSGYDVPAVASYLDLINLMAYDFHGKWERETGHNAPLYASSLDSEWQKQLSVDNAA
SLWVRLGAPKEKMVIGMPTYGRSFTLSNPDNFKVHAAASGGGKAGEYTKESGFLAYYEICEMLLNGAAYI
WDDEMKVPYLVHHDQWVGFDDERSIRNKMRWLKDKGYGGAMVWTVDMDDFNGTVCGGGVRYPLIGAMREE
LRGISRGSNSKDVDWSAVASTITEVAVKKPEPYKISVSEVLSKAKKLGKPSTQLVREAQTICYLTNWSHK
RPGAGKFMPEDIDASLCTHVIYAFATLKKHLLSESSDKDAEMYEKLIALREKNPDIKILLAIGGWAFGST
PFKELTSNTFRMNQFVYEAIDFLREYKFDGLDVDWEYPRGADDRAAYVNLLKELRVAFEGEAKSAGLPKL
ILSAAVPASFEAIAAGYDVPEISKYLDFINVMTYDFHGQWERQVGHNSPLYPLESATSYQKKLTVDYSAR
EWVKQGAPKEKLMIGMPTYGRSFTLVDKAKFDIGAPASGGGAAGNFTNEPGFLSYYEVCTFLNEDNTTLV
WDSEQQVPFAYRDDQWVGFDDERSLVNKMNWLKEEGFGGIMIWSVDMDDFKGSCGNSKFPLIKAMKKELQ
DYTVKLEYEGPYETNVRGGKYTTKDPNEVTCDEEDNHISYHPDKNDCTMYYMCEGERKHHMPCPVNLVFN
PNENVCDWPENVEGCLQHTQAPPV
#Chitinase 5
>gi|156552476|ref|XP_001602780.1| PREDICTED: similar to chitinase 5 [Nasonia vitripennis]
MNPQAGKLLLSLGALVALFACTATGEQPGRVVCYFSNWAVYRPGIGRYAIDDVPADLCTHLIYSFIGVSN
VTWEVLVLDPELDVDQNGYRDFTALKKKFPNLKTEVAVGGWGEGGRKYSALVAVKQRRDTFIKSVVEFMK
KYDFDGFDLDWEYPGAADRGGKFSDKDMFFYFVEELRRAFNRAGRGWEITMAVPLAKFRLQEGYHVPELC
ENLDAIHVMSYDLRGNWAGFADVHSPLYKRPHDQWAYEKLNVNDGLQLWEDMGCPANKLVVGVPFYGRTF
TLSASNNNYKPGTYINKEAGGGAPGKYTGAKGFLAYYEICPEVNDPESGWTKKWDEHGRVPYAYKGTQWV
GYEDPESVQIKMDWIKSKGYAGAMSWAIDMDDFHGICGRKNDLTLILHENMKNYIVPKPEYNTTPRPEWS
RPKSTTANPAEGSYTTPSRETEETTPRPTRPNRPTAPTQQTKPKPKPTVPPQPPTEIDESHNEIKCGEQD
FMAGKDCTSYYRCVYGKPLKFQCRDGLVYNPEKFICDWPQNVDRPECQ
#CG5613
>gi|156544850|ref|XP_001606984.1| PREDICTED: hypothetical protein [Nasonia vitripennis]
MEENKRVVQPFKSLEDLYSKIDKLEYWSGIISLRKSTDYVYQGTDIDAQIDRPRRLQRDSVPKTIVCHDL
MGGYLEDKFIDGSNVNASYHFYHWSIVDTFIYFSHYFVTVPPFGWINAAHKHGVKILGTLITEGTGSQAI
WDEILKSRNSIIKFADALVQLAQFYKFEGWLLNIENEINEADITKLTFFIQYLTENIHQKIEDSEIIWYD
SVINTGKLIWQNELNDKNQCFFDSCDGIFLNYNWSDSGLIESAKRAKNTDRVKDIYVGLDVWGRGCPGGG
GFNSAYALGKIRNQGLSAAIFAPAWTFEYFGPETFPRVENIFWAQLMEYLYIHVPIYENERFVTTFCRGA
GEKYYEFGTQITFYDPETKATVLTNSSFYNMSMQRHQMIAACPHLKFISIKLLPAVQKDDKLKPEPQLCT
YETWHEIVKVLGKRITFDDKPDSYAGINCTQFSYDLSYEGGGCLKIITRNIRSYHRLFFVYVGFSREIQA
RVIYRNCNTDSGDDDKSSLVLLLGNGYGVTSYLPRDTIQYGLGWKMSIFHTNVRTTHEIGVGLTHVGSCY
IGKIILEETRRPRHM
